# Supplementary material for: Integrative Computational Approaches for the Discovery of Triazole-Based Urease Inhibitors: A Machine Learning, Virtual Screening, and Meta-Dynamics Framework
Source: Int J Mol Sci. 2025 Nov 28;26(23):11576. doi: 10.3390/ijms262311576 (PMC12692664; doi:10.3390/ijms262311576)
Supplement: Supplementary file 1 [file ijms-26-11576-s001.zip]

Archive with 1 entries (1 files):
- ijms-3986045-supplementary.pdf
